# Supplementary material for: Stochastic processes shape microeukaryotic community assembly in a subtropical river across wet and dry seasons
Source: Microbiome. 2019 Oct 22;7:138. doi: 10.1186/s40168-019-0749-8 (PMC6806580; doi:10.1186/s40168-019-0749-8)
Supplement: Supplementary file 2 — Additional file 2: Table S1. Summary of environmental factors in the Tingjiang River across wet and dry seasons. Table S2. Comparison of environmental factors between wet and dry seasons. Table S3. Diversity, predicted richness and Good’s coverage of microeukaryotic community in the 60 samples. Table S4. The contribution of each taxa category to the microeukaryotic community in the 60 samples at 97% similarity level. Table S5. Mantel tests for the correlations between environmental distance, individual environmental factors and microeukaryotic community compositions in Tingjiang River during wet and dry seasons using Spearman’s coefficients. Table S6. Variation partitioning analysis based on partial RDA illustrating the effects of environmental and directional spatial (AEM) factors on the microeukaryotic communities in Tingjiang River. Table S7. Variation partitioning analysis based on partial RDA illustrating the effects of environmental and spatial (PCNM) factors on the microeukaryotic communities in Tingjiang River. Table S8. Variation partitioning analysis based on partial Mantel test illustrating the effects of environmental and spatial (PCNM) factors on the microeukaryotic communities in Tingjiang River. Table S9. The distinct estimated migration rate of neutral and non-neutral partitions of the metacommunity predicted by Sloan neutral model in different seasons. Table S10. Mantel tests for the correlations between geographical distance, environmental distance, individual environmental factors and different microeukaryotic community partitions predicted by the neutral community model in Tingjiang River during wet and dry seasons using Spearman’s coefficients. Table S11. The distinct estimated migration rate of wet, dry and both seasons’ microeukaryotic supergroups predicted by Sloan neutral model. [file 40168_2019_749_MOESM2_ESM.xlsx]

## Sheet: Overview
Stochastic processes shape microeukaryotic community assembly in a subtropical river across wet and dry seasons
Additional file 2
Supplementary Table S1. Summary of environmental factors in the Tingjiang River across wet and dry seasons
Supplementary Table S2. Comparison of environmental factors between wet and dry seasons
Supplementary Table S3. Diversity, predicted richness and Good’s coverage of microeukaryotic community in the 60 samples
Supplementary Table S4. The contribution of each taxa category to the microeukaryotic community in the 60 samples at 97% similarity level
Supplementary Table S5 Mantel tests for the correlations between environmental distance, individual environmental factors and microeukaryotic community compositions in Tingjiang River during wet and dry seasons using Spearman’s coefficients
Supplementary Table S6. Variation partitioning analysis based on partial RDA illustrating the effects of environmental and directional spatial (AEM) factors on the microeukaryotic communities in Tingjiang River
Supplementary Table S7. Variation partitioning analysis based on partial RDA illustrating the effects of environmental and spatial (PCNM) factors on the microeukaryotic communities in Tingjiang River
Supplementary Table S8. Variation partitioning analysis based on partial Mantel test illustrating the effects of environmental and spatial (PCNM) factors on the microeukaryotic communities in Tingjiang River
Supplementary Table S9. The distinct estimated migration rate of neutral and non-neutral partitions of the metacommunity predicted by Sloan neutral model in different seasons
Supplementary Table S10. Mantel tests for the correlations between geographical distance, environmental distance, individual environmental factors and different microeukaryotic community partitions predicted by the neutral community model in Tingjiang River during wet and dry seasons using Spearman’s coefficients
Supplementary Table S11. The distinct estimated migration rate of wet, dry and both seasons’ microeukaryotic supergroups predicted by Sloan neutral model

## Sheet: Table S1
Table S1 Summary of environmental factors in the Tingjiang River across wet and dry seasons.
Sample ID	Seasons	Date	Longitude	Latitude	Temp	pH	Turb	Chl-a	DO	ORP	Suspended solids	EC	Current	TC	TOC	TN	NH4-N	NO3-N	NO2-N	TP	PO4-P	Cu	Zn	As	Cr	Cd	Hg	Pb
													velocity
			(E)	(N)	(℃)		(NTU)	(μg/L)	(mg/L)	(mV)	(mg/L)	(μS/cm)	(m/s)	(mg/L)	(mg/L)	(mg/L)	(mg/L)	(mg/L)	(mg/L)	(mg/L)	(mg/L)	(μg/L)	(μg/L)	(μg/L)	(μg/L)	(μg/L)	(μg/L)	(μg/L)
W1	Wet	2015.7.8	116°19′30″	25°23′26″	23.96	7.98	28.1	1.38	6.63	379	9.873	54	0.036	9.995	2.708	1.754	0.349	1.358	0.031	0.126	0.066	0	0	0.642	0	0	0	0
W2	Wet	2015.7.8	116°20′15″	25°22′09″	24.26	8.06	35.1	1.65	6.49	373	11.463	63	0.02	9.689	2.588	1.454	0.218	1.138	0.032	0.102	0.066	0	0	0.566	0	0	0	0
W3	Wet	2015.7.8	116°20′27″	25°18′27″	24.16	7.9	26.8	1.38	6.8	372	8.183	67	0.312	10.92	2.789	1.495	0.108	1.37	0.009	0.091	0.064	0	0	0.443	0	0	0	0
W4	Wet	2015.7.8	116°20′14″	25°17′13″	23.75	7.99	14.6	1.95	8.62	373	5.033	53	0.075	11.99	1.788	1.139	0.042	0.896	0.013	0.122	0.095	0	0	0.358	0	0	0	0
W5	Wet	2015.7.8	116°20′30″	25°17′15″	24.12	8.05	20.3	1.85	7.94	368	6.213	54	0.242	12.07	4.031	1.3	0.157	1.099	0.017	0.114	0.091	0	0	1.036	0	0	0	0.757
W6	Wet	2015.7.10	116°21′27″	25°14′27″	26.98	8.12	28.2	0.92	7.03	398	10.603	64	0.008	11.61	4.685	1.567	0.119	1.358	0.033	0.102	0.064	0	0	1.151	0.23	0	0	0
W7	Wet	2015.7.10	116°21′49″	25°12′51″	25.53	8.41	54.2	1.17	6.77	363	21.753	60	0.019	11.18	2.957	1.385	0.058	1.263	0.027	0.106	0.054	0	0.167	0.954	0	0	0	0
W8	Wet	2015.7.11	116°21′38″	25°12′16″	25.46	8.2	19	1.47	6.84	392	5.243	61	0.054	10.33	2.234	1.406	0.08	1.181	0.029	0.095	0.066	0	0.1	0.879	0	0	0	0
W9	Wet	2015.7.10	116°21′55″	25°11′56″	25.67	8.25	44.7	2.6	6.5	350	15.283	61	0.217	9.942	2.236	1.416	0.064	1.176	0.028	0.102	0.058	0	0.183	0.803	0	0	0	0.838
W10	Wet	2015.7.11	116°21′59″	25°11′24″	25.35	8.01	17.9	1.89	7	419	6.143	92	0.054	13.37	2.78	1.477	0.075	1.172	0.041	0.095	0.06	0	0	0.92	0	0	0	0
W11	Wet	2015.7.11	116°22′16″	25°10′54″	25.17	7.54	40	3.24	6.6	452	6.923	83	0.016	13.3	3.253	1.303	0.097	1.159	0.037	0.102	0.056	0	0	0.795	0	0	0	0
W12	Wet	2015.7.10	116°22′47″	25°10′31″	26.21	8.23	26.5	2.46	6.78	358	8.113	79	0.212	12.77	3.585	1.375	0.124	1.112	0.036	0.102	0.052	1.183	0	0.651	0	0.034	0	0
W13	Wet	2015.7.10	116°22′58″	25°9′52″	24.73	7.7	30.7	1.25	6.14	447	8.673	76	0.212	12.71	3.594	1.375	0.152	1.176	0.035	0.11	0.056	0	14.667	0.695	0	0.205	0	0.823
W14	Wet	2015.7.10	116°23′15″	25°9′39″	24.43	7.33	32.1	1.27	6.2	490	7.713	73	0.009	13.29	3.635	1.375	0.13	1.181	0.038	0.102	0.058	0	1.783	0.699	0.169	0.04	0	0
W15	Wet	2015.7.10	116°22′02″	25°8′01″	26.21	7.81	29.9	2.07	6.57	447	7.543	77	0.002	12.94	2.901	1.282	0.064	1.064	0.034	0.106	0.054	0	0	0.719	0	0.036	0	1.054
W16	Wet	2015.7.8	116°20′53″	25°9′47″	24.61	7.84	16.5	2.08	6.18	403	7.513	46	0.064	11.75	2.604	1.957	0.229	1.629	0.082	0.165	0.101	0	0	0	0	0	0.177	0
W17	Wet	2015.7.8	116°20′54″	25°8′04″	24.88	7.89	16.4	2.49	6.53	409	7.033	84	0.036	16.64	2.769	1.878	0.245	1.383	0.091	0.161	0.083	0	0.25	0	0	0.067	0	0
W18	Wet	2015.7.10	116°21′01″	25°7′53″	25.92	7.92	24.7	1.09	6.54	393	14.463	76	0.122	11.78	1.948	1.477	0.069	1.293	0.043	0.102	0.062	0	16.5	0.38	0	0.034	0	0
W19	Wet	2015.7.9	116°21′39″	25°6′08″	24.98	8.12	50.4	4.42	6.31	417	18.513	88	0.217	17.79	2.353	2.691	0.371	2.086	0.187	0.2	0.109	0	0	0.209	0	0	0	0
W20	Wet	2015.7.9	116°22′30″	25°5′30″	25.42	8.19	80.4	3.29	6.5	423	25.763	75	0.375	12.21	3.256	1.488	0.163	1.159	0.039	0.161	0.054	0	0	0.646	0	0.065	0	0
W21	Wet	2015.7.7	116°36′06″	25°20′44″	24.04	7.71	106.3	1.91	7.36	440	35.683	74	0.224	16.93	4.997	1.981	0.245	1.276	0.039	0.098	0.064	0	5.967	0	0	0.325	0	0
W22	Wet	2015.7.7	116°30′57″	25°13′56″	26.1	7.72	26.5	1.62	4.89	360	9.693	71	0.355	14.27	2.886	1.667	0.355	1.194	0.052	0.079	0.06	0	0	0.134	0	0.067	0	0
W23	Wet	2015.7.7	116°28′10″	25°11′08″	26.01	7.87	23.2	1.47	5.57	320	8.523	67	0.131	15.48	4.117	1.961	0.278	1.616	0.046	0.075	0.056	0	0	0.112	0	0.044	0	0
W24	Wet	2015.7.7	116°27′29″	25°10′49″	26.09	7.91	25.4	1.31	5.82	352	22.543	65	0.308	14.57	3.301	1.539	0.267	1.172	0.043	0.087	0.054	0	0	0	0	0.033	0	0
W25	Wet	2015.7.7	116°26′08″	25°9′50″	26.29	7.93	24.5	1.3	6.17	361	7.933	65	0.152	13.48	2.292	1.749	0.256	1.405	0.041	0.083	0.058	0	0	0	0	0.055	0	0
W26	Wet	2015.7.7	116°25′45″	25°8′25″	26.37	8.07	28.5	1.27	6.36	364	8.593	66	0.347	13.92	1.941	1.577	0.229	1.232	0.04	0.071	0.064	0	0	0.161	0	0.038	0.111	0
W27	Wet	2015.7.9	116°23′11″	25°6′30″	25.55	8.37	16	1.28	8.39	422	5.643	71	0.374	13.9	2.507	1.608	0.196	1.358	0.04	0.118	0.073	0	0	0.133	0	0.041	0	0
W28	Wet	2015.7.9	116°24′30″	25°5′21″	25.59	8.13	46.9	1.72	7.46	444	14.933	80	0.274	13.34	1.63	1.724	0.174	1.414	0.038	0.153	0.071	0	0	0.387	0	0.046	0	0
W29	Wet	2015.7.9	116°25′46″	25°4′09″	25.22	8.01	57.4	1.7	7.15	448	13.393	72	0.524	13.48	3.385	1.631	0.207	1.232	0.04	0.114	0.06	0	0	0.401	0	0.046	0	0
W30	Wet	2015.7.9	116°27′05″	24°59′50″	25.28	7.69	84.8	2.25	7.36	482	23.163	76	0.386	15.78	5.9	1.608	0.152	1.358	0.041	0.079	0.058	0	0	0.425	0	0.031	0	0
D1	Dry	2015.11.5	116°19′30″	25°23′26″	20.1	8.68	7.1	1.09	6.66	463	4.35	69	0.006	13.42	1.528	1.862	0.399	1.396	0.06	0.146	0.117	0	0	0	0.129	0	0	0
D2	Dry	2015.11.5	116°20′15″	25°22′09″	20.44	8.75	11.3	1.32	6.57	451	2.7	61	0.002	12.83	1.63	1.789	0.278	1.31	0.048	0.138	0.109	1.991	10.313	1.161	0	0.016	0	0.191
D3	Dry	2015.11.5	116°20′27″	25°18′27″	20.91	8.95	10.7	1.44	7.39	437	2.65	60	0.046	12.91	1.999	1.958	0.201	1.332	0.042	0.114	0.109	1.427	5.167	1.222	0	0	0	0.224
D4	Dry	2015.11.5	116°20′14″	25°17′13″	21.16	8.93	10.6	2.07	7.22	430	2.18	61	0.021	14.67	2.922	1.813	0.02	1.362	0.029	0.122	0.099	0.976	2.765	1.035	0	0	0	0.154
D5	Dry	2015.11.5	116°20′30″	25°17′15″	21.48	9.25	10.8	1.69	7.38	423	3	64	0.005	14.52	2.974	1.695	0.097	1.375	0.031	0.118	0.101	1.013	7.315	1.326	0	0	0	0.139
D6	Dry	2015.11.5	116°21′27″	25°14′27″	22.99	9.11	9.6	6.19	7.94	421	3.28	45	0.057	13.42	2.64	1.595	0.091	1.151	0.032	0.126	0.089	1.99	7.812	1.224	0.43	0	0	0.188
D7	Dry	2015.11.5	116°21′49″	25°12′51″	22.63	9.93	12	23.47	10.34	399	3.34	51	0.015	13.51	2.861	1.538	0.009	1.107	0.025	0.134	0.069	1.348	1.242	1.281	0	0	0	0.265
D8	Dry	2015.11.5	116°21′38″	25°12′16″	22.91	10.21	12.1	10.62	10.58	395	4.3	50	0	12.15	2.171	1.44	0.015	1.069	0.024	0.118	0.067	0.974	4.317	1.164	0.125	0	0	0.108
D9	Dry	2015.11.5	116°21′55″	25°11′56″	23.23	9.3	11.1	8.14	8.74	413	4.35	50	0.047	12.06	1.757	1.347	0.026	1.069	0.024	0.106	0.067	0.872	3.826	0.843	0	0	0	0.134
D10	Dry	2015.11.6	116°21′59″	25°11′24″	24.82	10.6	9.3	8.06	11.32	375	3.85	59	0	12.04	1.536	1.413	0.02	1.047	0.028	0.106	0.06	1.408	0.955	1.229	0	0	0	0.161
D11	Dry	2015.11.6	116°22′16″	25°10′54″	23.84	9.77	10.3	6.4	10	389	3.47	62	0	13.77	1.024	1.899	0.015	1.013	0.028	0.11	0.06	1.186	0.887	1.003	0	0	0	0.12
D12	Dry	2015.11.6	116°22′47″	25°10′31″	24.41	10.06	9.1	5.23	10.68	397	3.6	62	0.021	11.9	1.412	1.425	0.026	1.026	0.029	0.098	0.064	1.512	6.27	1.041	0.28	0	0	0.199
D13	Dry	2015.11.6	116°22′58″	25°9′52″	22.03	9	10.7	0.88	7.09	416	3.47	75	0.128	12.57	2.285	1.62	0.08	1.103	0.029	0.095	0.056	3.623	25.383	1.484	0.219	0.139	0	0.311
D14	Dry	2015.11.6	116°23′15″	25°9′39″	22.25	8.93	10.6	0.9	7.12	440	2.23	78	0.062	12.37	2.128	1.44	0.201	1.138	0.038	0.126	0.073	4.276	9.939	1.241	0	0.111	0	0.189
D15	Dry	2015.11.6	116°22′02″	25°8′01″	23.41	9.13	9.6	1.36	7.12	410	2.75	63	0.596	11.77	1.23	1.319	0.157	1.09	0.025	0.142	0.071	4.979	4.756	1.361	0.142	0.041	0	0.189
D16	Dry	2015.11.3	116°20′53″	25°9′47″	18.65	8.56	12.1	1.33	8.4	476	4.35	32	0.09	12.96	4.148	2.205	0.262	1.608	0.099	0.294	0.208	3.574	20.31	0.223	0	0	0	0.239
D17	Dry	2015.11.3	116°20′54″	25°8′04″	18.93	8.71	15.6	1.12	8.39	459	3.7	56	0.133	11.98	2.622	1.924	0.251	1.539	0.093	0.302	0.198	5.82	20.227	0.17	0.188	0.041	0	0.194
D18	Dry	2015.11.3	116°21′01″	25°7′53″	20.74	8.78	18.4	1.46	7.9	447	6.9	67	0.424	11.15	2.11	1.665	0.196	1.293	0.058	0.173	0.125	1.86	8.132	0.381	0	0	0	0.175
D19	Dry	2015.11.6	116°21′39″	25°6′08″	23.28	9.1	90.4	3.79	7.72	401	22.95	52	0.428	12.34	2.225	1.885	0.294	1.202	0.096	0.29	0.135	2.612	4.617	0.482	0	0	0	0.2
D20	Dry	2015.11.6	116°22′30″	25°5′30″	22.85	9.41	12.4	1.47	9.51	401	4.48	64	0.09	12.79	2.392	1.496	0.058	1.224	0.037	0.138	0.091	2.338	3.804	1.072	0	0	0	0.163
D21	Dry	2015.11.4	116°36′06″	25°20′44″	18.79	8.72	45.1	1.3	8.6	448	10.9	80	0.018	14.84	1.711	1.502	0.327	0.888	0.058	0.157	0.079	1.859	36.97	0.388	0.463	0.419	0	0.144
D22	Dry	2015.11.4	116°30′57″	25°13′56″	20.82	8.64	13.2	1.01	6.17	442	4.44	58	0.109	13.04	2.191	1.344	0.24	0.87	0.049	0.118	0.071	2.03	12.227	0.674	0	0.076	0	0.18
D23	Dry	2015.11.4	116°28′10″	25°11′08″	21.56	8.74	14.5	0.98	6.67	373	2.27	59	0.022	12.61	1.926	1.299	0.218	0.896	0.048	0.118	0.071	1.293	14.1	0.42	0.86	0.049	0	0.33
D24	Dry	2015.11.4	116°27′29″	25°10′49″	21.6	8.82	11.7	0.97	7.24	423	3.56	60	0.082	12.84	1.853	1.299	0.207	0.892	0.048	0.095	0.067	1.622	12.57	0.532	0.152	0.078	0	0.263
D25	Dry	2015.11.4	116°26′08″	25°9′50″	21.85	8.97	12	1.34	8.33	404	2.82	58	0.084	13	2.242	1.333	0.053	0.952	0.037	0.114	0.067	1.748	6.942	0.419	0	0.015	0	0.236
D26	Dry	2015.11.4	116°25′45″	25°8′25″	22.6	9.55	11.7	1.39	10.11	392	2.16	71	0.436	14.68	2.293	1.408	0.168	0.59	0.045	0.091	0.071	2.12	11.87	0.362	0.234	0.037	0	0.144
D27	Dry	2015.11.6	116°23′11″	25°6′30″	22.3	9.02	9.2	1.1	8.2	410	3.46	58	0	13.43	1.971	1.374	0.152	0.978	0.032	0.102	0.04	1.42	5.838	0.367	0	0.041	0	0.973
D28	Dry	2015.11.4	116°24′30″	25°5′21″	22.72	9.24	22.9	1.3	8.78	397	7.67	65	0.35	14.11	2.414	1.495	0.108	1.082	0.041	0.149	0.091	1.851	4.921	0.557	0	0.037	0	0.14
D29	Dry	2015.11.4	116°25′46″	25°4′09″	22.94	9.5	16.7	1.46	9.88	384	5.21	60	0.702	12.97	2.38	1.503	0.08	1.047	0.036	0.134	0.081	1.909	6.167	0.55	0.154	0	0	0.221
D30	Dry	2015.11.4	116°27′05″	24°59′50″	22.46	9.2	25.4	3.33	8.45	397	8.5	77	0.015	13.24	2.502	1.601	0.179	1.12	0.037	0.13	0.066	1.249	7.153	0.692	0	0.045	0	0.097
Temp, temperature; Turb, turbidity; Chl-a, chlorophyl-a; DO, dissolved oxygen; ORP, oxidation-reduction potential; EC, electrical conductivity; TC, total carbon; TOC, total organic carbon; TN, total nitrogen; NH4-N, ammonium nitrogen; NO3-N, nitrate nitrogen; NO2-N, nitrite nitrogen; TP, total phosphorus; PO4-P, phosphate phosphorus

## Sheet: Table S2
Table S2 Comparison of environmental factors between wet and dry seasons
	Wet season (n = 30)			Dry season (n = 30)			P
	Mean	SE		Mean	SE
Temperature (oC)	25.28	0.17		21.96	0.31		0.001
pH	7.97	0.05		9.19	0.1		0.001
Turbidity (NTU)	35.87	4.42		16.21	3.15		0.001
Chlorophyll a (μg l-1)	1.86	0.15		3.41	0.92		0.657
DO (mg l-1)	6.72	0.15		8.35	0.28		0.001
ORP (mv)	400.63	8.51		417.1	5.43		0.066
Suspended solids (mg l-1)	12.07	1.47		4.76	0.8		0.001
EC (μS cm-1)	69.71	2.16		60.77	2.02		0.002
Current velocity (m s-1)	0.18	0.03		0.13	0.04		0.066
TC (mg l-1)	13.05	0.41		13	0.19		0.859
TOC (mg l-1)	3.05	0.2		2.17	0.12		0.001
TN (mg l-1)	1.59	0.06		1.58	0.05		0.941
NH4-N (mg l-1)	0.18	0.02		0.15	0.02		0.249
NO3-N (mg l-1)	1.28	0.04		1.13	0.04		0.002
NO2-N (mg l-1)	0.04	0.01		0.04	0		0.824
TP (mg l-1)	0.11	0.01		0.14	0.01		0.003
PO4-P (mg l-1)	0.07	0		0.09	0.01		0.001
Cu (μg l-1)	0.04	0.04		0.04	0.04		0.956
Zn (μg l-1)	1.33	0.81		1.51	0.83		0.867
As (μg l-1)	0.48	0.07		0.28	0.05		0.032
Cr (μg l-1)	0.02	0.01		0.01	0.01		0.498
Cd (μg l-1)	0.04	0.01		0.06	0.02		0.024
Hg (μg l-1)	0.01	0.01		0.01	0.01		0.655
Pb (μg l-1)	0.12	0.06		0.06	0.05		0.301
n: sample number. Statistical analysis is nonparametric Mann-Whitney test, and boldface indicates the value is significant at P < 0.05.

## Sheet: Table S3
Table S3 Diversity, predicted richness and Good’s coverage of microeukaryotic community in the 60 samples
Sample ID	Season	OTU richness	ACE	Chao1	Good's Coverage
W1	Wet	4658	5462	5357	0.9903
W2	Wet	3833	4564	4420	0.9917
W3	Wet	4173	4909	4806	0.9911
W4	Wet	4664	5642	5503	0.9891
W5	Wet	4696	5587	5438	0.9896
W6	Wet	4284	5066	4926	0.9908
W7	Wet	4168	5008	4836	0.9907
W8	Wet	3024	3877	3732	0.9916
W9	Wet	4344	5199	5049	0.9903
W10	Wet	3169	3949	3797	0.9918
W11	Wet	4584	5518	5351	0.9895
W12	Wet	3826	4698	4494	0.9909
W13	Wet	4180	4917	4802	0.9912
W14	Wet	4461	5297	5139	0.9902
W15	Wet	4591	5381	5278	0.9904
W16	Wet	4864	5727	5562	0.9899
W17	Wet	4670	5613	5418	0.9896
W18	Wet	4815	5724	5602	0.9895
W19	Wet	4759	5694	5595	0.9895
W20	Wet	5058	5864	5774	0.9898
W21	Wet	5397	6353	6226	0.9886
W22	Wet	4519	5333	5198	0.9905
W23	Wet	4606	5453	5317	0.9901
W24	Wet	5111	5956	5832	0.9894
W25	Wet	4647	5443	5384	0.9902
W26	Wet	6038	9619	12000	0.9768
W27	Wet	4382	5048	4959	0.9916
W28	Wet	3661	4402	4279	0.9914
W29	Wet	4390	5096	4995	0.9912
W30	Wet	4821	5699	5616	0.9893
D1	Dry	3006	3608	3515	0.9931
D2	Dry	2936	3585	3429	0.9931
D3	Dry	2931	3612	3466	0.9928
D4	Dry	2920	3615	3504	0.9926
D5	Dry	3292	4041	3854	0.992
D6	Dry	3271	3937	3813	0.9924
D7	Dry	3649	4364	4284	0.9917
D8	Dry	3604	4390	4268	0.9911
D9	Dry	3631	4402	4278	0.9913
D10	Dry	2982	3654	3512	0.9926
D11	Dry	4045	4916	4769	0.9904
D12	Dry	3545	4246	4132	0.9921
D13	Dry	3746	4499	4326	0.9916
D14	Dry	4155	5131	5002	0.9896
D15	Dry	4022	4876	4738	0.9904
D16	Dry	4784	5668	5518	0.9895
D17	Dry	4582	5418	5238	0.9903
D18	Dry	4356	5264	5096	0.9899
D19	Dry	4370	5273	5122	0.9898
D20	Dry	3859	4615	4518	0.9911
D21	Dry	5066	5777	5693	0.9907
D22	Dry	4244	5115	4960	0.9904
D23	Dry	4241	5121	4932	0.9904
D24	Dry	4800	5823	5685	0.9887
D25	Dry	4735	5532	5353	0.9904
D26	Dry	4888	5692	5559	0.9902
D27	Dry	4769	5576	5444	0.9902
D28	Dry	4822	5684	5556	0.9897
D29	Dry	4975	5809	5720	0.9897
D30	Dry	4441	5270	5114	0.9904
60 samples	Wet and Dry seasons	17416	17898	17877	0.9998
The operational taxonomic units (OTUs) were defined at 97% sequence similarity threshold.
60 samples: the combined set of 60 sites’ samples.

## Sheet: Table S4
Table S4 The contribution of each taxa category to the microeukaryotic community in the 60 samples at 97% similarity level
	OTU number	Sequence number
All OTUs	17416	6623640
Always abundant taxa (AAT)	0	0
Conditionally abundant taxa (CAT)	44 (0.25%)	3,078,271 (46.47%)
Moderate taxa (MT)	65 (0.37%)	514,941 (7.77%)
Always rare taxa (ART)	13,963 (80.17%)	243,896 (3.68%)
Conditionally rare taxa (CRT)	3,292 (18.90%)	2,027,871 (30.62%)
Conditionally rare and abundant taxa (CRAT)	52 (0.30%)	758,661 (11.45%)

## Sheet: Table S5
Table S5 Mantel tests for the correlations between environmental distance, individual environmental factors and microeukaryotic community compositions in Tingjiang River during wet and dry seasons using Spearman’s coefficients
	Season	All taxa			Dominant			ART			CRT
		r	P		r	P		r	P		r	P
Environment	Wet	0.081	0.237		0.068	0.302		-0.004	0.486		0.103	0.179
Temperature	Wet	0.004	0.441		-0.006	0.501		0.025	0.333		0.031	0.313
pH	Wet	-0.087	0.791		-0.048	0.645		-0.007	0.486		-0.118	0.923
Turbidity	Wet	0.2	0.044		0.225	0.046		0.059	0.307		0.127	0.113
Chlorophyll-a	Wet	-0.013	0.536		-0.025	0.564		0.033	0.318		0.023	0.362
DO	Wet	0.104	0.165		0.103	0.17		-0.014	0.52		0.101	0.171
ORP	Wet	0.025	0.329		0.039	0.263		0.051	0.193		-0.009	0.484
Suspended solids	Wet	0.169	0.079		0.181	0.07		0.053	0.247		0.112	0.153
EC	Wet	0.278	0.005		0.24	0.011		0.316	0.001		0.334	0.001
Current velocity	Wet	0.075	0.136		0.059	0.184		0.096	0.093		0.074	0.102
TC	Wet	0.238	0.013		0.231	0.025		0.151	0.043		0.229	0.006
TOC	Wet	0.129	0.14		0.16	0.085		-0.032	0.598		0.035	0.332
TN	Wet	0.187	0.05		0.168	0.069		0.058	0.257		0.232	0.014
NH4-N	Wet	0.091	0.119		0.081	0.183		0.055	0.202		0.137	0.039
NO3-N	Wet	0.076	0.242		0.053	0.326		-0.038	0.61		0.127	0.111
NO2-N	Wet	0.07	0.272		0.028	0.373		0.01	0.446		0.169	0.094
TP	Wet	0.155	0.101		0.126	0.14		-0.006	0.487		0.198	0.041
PO4-P	Wet	0.18	0.065		0.119	0.172		-0.001	0.447		0.259	0.01
Cr	Wet	-0.083	0.636		-0.057	0.574		0.004	0.412		-0.139	0.882
Cu	Wet	-0.099	0.813		-0.068	0.592		0.025	0.355		-0.128	0.933
Zn	Wet	-0.074	0.671		-0.054	0.653		-0.108	0.808		-0.113	0.834
As	Wet	0.207	0.004		0.206	0.007		0.214	0.001		0.244	0.001
Cd	Wet	0.121	0.123		0.103	0.154		0.126	0.095		0.137	0.077
Hg	Wet	-0.019	0.473		-0.092	0.643		-0.111	0.868		0.113	0.218
Pb	Wet	-0.201	0.971		-0.179	0.914		-0.097	0.785		-0.194	0.974
Environment	Dry	0.354	0.002		0.078	0.224		0.113	0.158		0.399	0.001
Temperature	Dry	0.091	0.151		0.05	0.266		0.141	0.067		0.2224	0.008
pH	Dry	-0.062	0.735		-0.074	0.768		0.048	0.262		-0.004	0.475
Turbidity	Dry	0.427	0.001		0.46	0.001		-0.014	0.503		0.258	0.008
Chlorophyll-a	Dry	-0.093	0.817		-0.099	0.84		0.189	0.051		-0.04	0.641
DO	Dry	-0.023	0.593		-0.037	0.659		0.088	0.127		0.028	0.337
ORP	Dry	0.084	0.126		0.056	0.212		0.065	0.184		0.166	0.065
Suspended solids	Dry	0.291	0.006		0.307	0.005		0.001	0.472		0.188	0.036
EC	Dry	0.059	0.264		0.036	0.325		0.033	0.329		0.098	0.129
Current velocity	Dry	0.16	0.066		-0.178	0.06		-0.819	0.81		0.052	0.245
TC	Dry	0.132	0.074		0.127	0.071		0.09	0.138		0.121	0.07
TOC	Dry	-0.014	0.538		-0.048	0.652		0.182	0.028		0.107	0.104
TN	Dry	0.049	0.227		0.018	0.362		0.053	0.237		0.181	0.034
NH4-N	Dry	0.237	0.004		0.217	0.002		0.169	0.015		0.269	0.001
NO3-N	Dry	0.235	0.01		0.181	0.026		0.123	0.09		0.33	0.001
NO2-N	Dry	0.275	0.003		0.242	0.012		0.047	0.293		0.304	0.001
TP	Dry	0.111	0.12		0.083	0.183		0.039	0.343		0.181	0.021
PO4-P	Dry	0.137	0.076		0.11	0.12		-0.112	0.909		0.151	0.056
Cr	Dry	0.087	0.199		0.102	0.167		-0.038	0.592		0.009	0.401
Cu	Dry	0.01	0.405		-0.025	0.561		0.058	0.242		0.112	0.127
Zn	Dry	0.147	0.078		0.112	0.124		0.016	0.389		0.217	0.015
As	Dry	0.528	0.001		0.518	0.001		0.313	0.001		0.493	0.001
Cd	Dry	0.174	0.057		0.175	0.056		-0.07	0.75		0.129	0.094
Hg	Dry	-	-		-	-		-	-		-	-
Pb	Dry	0.122	0.101		0.133	0.101		-0.059	0.688		0.051	0.255
Community similarity was based on the Bray-Curtis similarity.
The significances are tested based on 999 permutations, and boldface indicates the value is significant at P < 0.05.
Dominant represents taxa including AAT, CAT and CRAT.
AAT: always abundant taxa; CAT: conditionally abundant taxa; CRAT: conditionally rare and abundant taxa; ART: always rare taxa; CRT: conditionally rare taxa.
DO, dissolved oxygen; ORP, oxidation-reduction potential; EC, electrical conductivity; TC, total carbon; TOC, total organic carbon;
TN, total nitrogen; NH4-N, ammonium nitrogen; NO3-N, nitrate nitrogen; NO2-N, nitrite nitrogen;
TP, total phosphorus; PO4-P, phosphate phosphorus; Cr, chromium; Cu, copper; Zn, zinc; As, arsenic; Cd, cadmium; Hg, mercury; Pb, lead.

## Sheet: Table S6
Table S6 Variation partitioning analysis based on partial RDA illustrating the effects of environmental and directional spatial (AEM) factors on the microeukaryotic communities in Tingjiang River
Season	Effects	All taxa		Dominant		ART		CRT
		Adj.R2	P	Adj.R2	P	Adj.R2	P	Adj.R2	P	Mean Adj.R2
Wet	Environmental	0.105	0.005	0.06	0.006	0.016	0.001	0.044	0.001	0.056
	AEM	0.163	0.022	0.182	0.019	0.011	0.016	0.11	0.013	0.117
	Shared	0.047		0.12		0.056		0.107		0.082
	Residual	0.685		0.638		0.917		0.739		0.745
	Environmental factors selected	Temperature, pH, ORP, PO4-P, As		Temperature, ORP, As		EC, PO4-P, Current velocity, As		Temperature, pH, ORP, Current velocity, PO4-P, As
	AEM factors selected	AEM (no. 1, 2, 21)		AEM (no. 1, 2, 3, 7)		AEM (no. 1, 2, 17, 23, 25, 29)		AEM (no. 1, 2, 3)
Dry	Environmental	0.103	0.002	0.079	0.02	0.009	0.104	0.123	0.007	0.079
	AEM	0.323	0.003	0.234	0.001	0.019	0.001	0.152	0.006	0.182
	Shared	0.019		0.03		0.006		0.05		0.026
	Residual	0.555		0.657		0.966		0.675		0.713
	Environmental factors selected	Chl-a, DO, Suspended solids, TC, TOC, NO3-N, As		Chl-a, Suspended solids, TC, TOC, NO3-N		Chl-a, DO, Suspended solids, TC, TOC, NO3-N, As		Temperature, Chl-a, DO, Suspended solids, TOC, NO3-N, As
	AEM factors selected	AEM (no. 1, 2, 3, 10, 14, 15, 16, 18, 20, 21, 24, 28)		AEM (no. 1, 2, 3, 10, 14, 15, 16, 18, 20, 21, 24, 28)		AEM (no. 1, 4, 17, 18, 25)		AEM (no. 1, 2, 3, 10, 15, 16, 18, 19, 20, 21, 24, 28)
Environmental, community variation explained by pure environmental factors; AEM, community variation explained by pure spatial factors;
Shared, community variation explained by joint effect of environmental and spatial factors; Residual, unexplained community variation.
P values represent the Spearman’s correlation between selected environmental/spatial factors and microeukaryotic community compositions.
Bold values indicate statistical significance (P < 0.05).
Chl-a, chlorophyl-a; DO, dissolved oxygen; ORP, oxidation-reduction potential; EC, electrical conductivity; TC, total carbon; TOC, total organic carbon;
TN, total nitrogen; NH4-N, ammonium nitrogen; NO3-N, nitrate nitrogen; NO2-N, nitrite nitrogen; TP, total phosphorus; PO4-P, phosphate phosphorus.

## Sheet: Table S7
Table S7 Variation partitioning analysis based on partial RDA illustrating the effects of environmental and spatial (PCNM) factors on the microeukaryotic communities in Tingjiang River
Season	Effects	All taxa			Dominant			ART			CRT
		Adj.R2	P		Adj.R2	P		Adj.R2	P		Adj.R2	P		Mean Adj.R2
Wet	Environmental	0.161	0.203		0.127	0.258		0.03	0.002		0.096	0.023		0.104
	PCNM	0.009	0.051		0.004	0.047		0.009	0.025		0.016	0.007		0.01
	Shared	0.068			0.089			0.016			0.14			0.078
	Residual	0.761			0.78			0.945			0.748			0.809
	Environmental factors selected	Temperature, pH, ORP, PO4-P, As			Temperature, ORP, As			EC, PO4-P, Current velocity, As			Temperature, pH, ORP, Current velocity, PO4-P, As
	PCNM factors selected	PCNM1 (no. 1)			PCNM1 (no. 1)			PCNM (no. 1)			PCNM (no. 1, 2)
Dry	Environmental	0.12	0.009		0.101	0.035		0.047	0.005		0.105	0.001		0.093
	PCNM	0.085	0.001		0.111	0.001		0.001	0.001		0.025	0.001		0.056
	Shared	0.232			0.269			0.028			0.206			0.184
	Residual	0.564			0.519			0.924			0.664			0.668
	Environmental factors selected	Chl-a, DO, Suspended solids, TC, TOC, NO3-N, As			Chl-a, Suspended solids, TC, TOC, NO3-N			Chl-a, DO, Suspended solids, TC, TOC, NO3-N, As			Temperature, Chl-a, DO, Suspended solids, TOC, NO3-N, As
	PCNM factors selected	PCNM (no. 1, 2, 8, 9)			PCNM (no. 1, 2, 8, 9)			PCNM (no. 1)			PCNM (no. 1, 2, 8)
Environmental, community variation explained by pure environmental factors; PCNM, community variation explained by pure spatial factors;
Shared, community variation explained by joint effect of environmental and spatial factors; Residual, unexplained community variation.
P values represent the Spearman’s correlation between selected environmental/spatial factors and microeukaryotic community compositions.
Bold values indicate statistical significance (P < 0.05).
Chl-a, chlorophyl-a; DO, dissolved oxygen; ORP, oxidation-reduction potential; EC, electrical conductivity; TC, total carbon; TOC, total organic carbon;
TN, total nitrogen; NH4-N, ammonium nitrogen; NO3-N, nitrate nitrogen; NO2-N, nitrite nitrogen; TP, total phosphorus; PO4-P, phosphate phosphorus.

## Sheet: Table S8
Table S8 Variation partitioning analysis based on partial Mantel test illustrating the effects of environmental and spatial (PCNM) factors on the microeukaryotic communities in Tingjiang River
Season	Effects	All taxa			Dominant			ART			CRT
		Adj.R2	P		Adj.R2	P		Adj.R2	P		Adj.R2	P		Mean Adj.R2
Wet	Environmental	0.048	0.001		0.042	0.001		0.004	0.001		0.069	0.001		0.041
	PCNM	0.051	0.032		0.049	0.027		0.019	0.012		0.073	0.064		0.048
	Shared	0.104			0.139			0.023			0.083			0.087
	Residual	0.797			0.77			0.954			0.775			0.824
	Environmental factors selected	Turbidity, EC, TC, TN, As			Turbidity, EC, TC, As			EC, TC, As			EC, NH4-N, TN, TP, PO4-P, TC, As
	PCNM factors selected	PCNM (no. 1, 2)			PCNM (no. 1, 2)			PCNM (no. 1, 2, 7)			PCNM (no. 1, 2, 7)
Dry	Environmental	0.088	0.001		0.096	0.011		0.009	0.103		0.103	0.001		0.074
	PCNM	0.116	0.001		0.135	0.001		0.041	0.001		0.107	0.001		0.1
	Shared	0.196			0.246			0.004			0.128			0.144
	Residual	0.6			0.523			0.946			0.662			0.682
	Environmental factors selected	Suspended solids, NH4-N, NO3-N, NO2-N, As			Suspended solids, NH4-N, NO3-N, NO2-N, As			NH4-N, TOC, As			Temperature, Suspended solids, TN, NO3-N, NO2-N, As
	PCNM factors selected	PCNM (no. 1, 2, 3, 6, 7, 8)			PCNM (no. 1, 2, 3, 6, 7, 8)			PCNM (no. 1, 2, 3, 6, 7)			PCNM (no. 1, 2, 3, 6, 7, 8)
Environmental, community variation explained by pure environmental factors; PCNM, community variation explained by pure spatial factors;
Shared, community variation explained by joint effect of environmental and spatial factors; Residual, unexplained community variation.
P values represent the Spearman’s correlation between selected environmental/spatial factors and microeukaryotic community compositions.
Bold values indicate statistical significance (P < 0.05).
EC, electrical conductivity; TC, total carbon; TOC, total organic carbon;
TN, total nitrogen; NH4-N, ammonium nitrogen; NO3-N, nitrate nitrogen; NO2-N, nitrite nitrogen; TP, total phosphorus; PO4-P, phosphate phosphorus.

## Sheet: Table S9
Table S9 The distinct estimated migration rate of neutral and non-neutral partitions of the metacommunity predicted by Sloan neutral model in different seasons
	Wet				Dry				All
	Above	Neutral	Below		Above	Neutral	Below		Above	Neutral	Below
Estimated migration rate (m)	1.525	0.557	0.087		1.532	0.537	0.081		1.053	0.439	0.096

[truncated: 2 more sheets: Table S10, Table S11]
